# Supplementary material for: Associations of excessive sleepiness with sleep apnea physiological endo-phenotypes: the multi-ethnic study of atherosclerosis
Source: Ann Am Thorac Soc. 2026 Apr 7;23(7):1067–76. doi: 10.1093/annalsats/aaoag078 (PMC13315775; doi:10.1093/annalsats/aaoag078)
Supplement: aaoag078_Supplementary_Data [file aaoag078_supplementary_data.zip]

Archive with 5 entries (5 files):
- coi_disclosure Annals Sleepiness Nov 2025 ccd.docx
- Supplemental materials FINAL NO TRACK CHANGES.docx
- AOC_White-202208-719OC_Alex.pdf
- AOC_White-202208-719OC_yz.pdf
- Binder1.pdf
